# Supplementary material for: Co-Circulation of Different Hepatitis E Virus Genotype 3 Subtypes in Pigs and Wild Boar in North-East Germany, 2019
Source: Pathogens. 2022 Jul 6;11(7):773. doi: 10.3390/pathogens11070773 (PMC9317891; doi:10.3390/pathogens11070773)
Supplement: Supplementary file 1 [file pathogens-11-00773-s001.zip]

Archive with 1 entries (1 files):
- pathogens-1773450-supplementary.pdf
